# Supplementary material for: Jujube Fruit Metabolomic Profiles Reveal Cultivar Differences and Function as Cultivar Fingerprints
Source: Plants (Basel). 2023 Jun 14;12(12):2313. doi: 10.3390/plants12122313 (PMC10301335; doi:10.3390/plants12122313)
Supplement: Supplementary file 1 [file plants-12-02313-s001.zip]

Archive with 1 entries (1 files):
- plants-2452724-supplementary.pdf
